# Supplementary material for: Identification of resident memory CD8+ T cells with functional specificity for SARS-CoV-2 in unexposed oropharyngeal lymphoid tissue
Source: Sci Immunol. 2021 Oct 22;6(64):eabk0894. doi: 10.1126/sciimmunol.abk0894 (PMC10763663; doi:10.1126/sciimmunol.abk0894)
Supplement: Supplementary file 3 — Table S5 [file sciimmunol.abk0894_table_s5.zip]

Archive with 1 entries (1 files):
- sciimmunol.abk0894_table_s5.xlsx
