# Supplementary material for: Identification of resident memory CD8+ T cells with functional specificity for SARS-CoV-2 in unexposed oropharyngeal lymphoid tissue
Source: Sci Immunol. 2021 Oct 22;6(64):eabk0894. doi: 10.1126/sciimmunol.abk0894 (PMC10763663; doi:10.1126/sciimmunol.abk0894)
Supplement: Supplementary file 3 — Table S5 [file sciimmunol.abk0894_table_s5.zip › sciimmunol.abk0894_table_s5.xlsx]

## Sheet: Fig 1B
	SARS-CoV-2						EBV	CMV	OC43
	S	NC	M+E	ORF1a	ORF1b	ORF3-10					Dunn's multiple comparisons test	Summary	Adjusted P Value
	0.001	0.001	0.001	0.001	0.001	0.001	0.1	1.7	0.001		S vs. NC	ns	>0.9999
	0.001	0.001	0.21								S vs. M+E	ns	>0.9999
	0.02	0.001	0.001								S vs. ORF1a	ns	>0.9999
	0.068	0.037	0.101	0.028	0.261						S vs. ORF1b	ns	>0.9999
	0.11	0.001	0.23	0.001							S vs. ORF3-10	ns	>0.9999
	0.001	0.001	0.73	0.44	0.001	0.001	1.63	9.69	0.16		S vs. EBV	****	<0.0001
	0.21	0.11	0.05	0.07	0.26	0.001	2.59				S vs. CMV	****	<0.0001
	0.25	0.21	0.32	0.43	0.28	0.12	6.34	0.29	0.17		S vs. OC43	ns	0.5678
	0.001	0.001									NC vs. M+E	ns	>0.9999
	0.001										NC vs. ORF1a	ns	>0.9999
	0.001										NC vs. ORF1b	ns	>0.9999
	0.001	0.001									NC vs. ORF3-10	ns	>0.9999
	0.001										NC vs. EBV	****	<0.0001
	0.001	0.001	0.001	0.11	0.01	0.001					NC vs. CMV	***	0.0004
	0.2	0.12									NC vs. OC43	ns	>0.9999
	0.001	0.17	0.39	0.09	0.001	0.18					M+E vs. ORF1a	ns	>0.9999
	0.001	0.001	0.001	0.001	0.001	0.001	0.001	0.01	0.001		M+E vs. ORF1b	ns	>0.9999
	0.12	0.001	0.001	0.001	0.001						M+E vs. ORF3-10	ns	>0.9999
	0.001	0.001	0.07	0.001	0.01	0.001	0.06	0.26	0.08		M+E vs. EBV	****	<0.0001
		0.001	0.01								M+E vs. CMV	****	<0.0001
		0.001	0.001								M+E vs. OC43	ns	0.125
	0.26	0.64	0.11	0.05	0.12	0.02	4.41	0.24	0.17		ORF1a vs. ORF1b	ns	>0.9999
	0.004	0.001	0.001	0.001	0.005	0.012					ORF1a vs. ORF3-10	ns	>0.9999
	0.001	0.001	0.001	0.001	0.01						ORF1a vs. EBV	****	<0.0001
	0.07	0.06	0.001	3.55	0.001	0.01	9.22	0.001	0.001		ORF1a vs. CMV	****	<0.0001
	0.001	0.59	0.001	0.001	0.001	0.001	0.001	0.001	0.001		ORF1a vs. OC43	ns	0.2026
	0.21	0.66	0.05	0.001	0.001	0.001	8.75	0.06	0.02		ORF1b vs. ORF3-10	ns	>0.9999
	0.001	0.001					4.62	0.001			ORF1b vs. EBV	****	<0.0001
	0.42	0.001	0.001	0.22	0.001	0.001					ORF1b vs. CMV	***	0.0002
	0.001	0.001	0.001	0.001	0.18	0.001	0.001	0.16	0.001		ORF1b vs. OC43	ns	0.6428
	0.001	0.001	0.001	0.001							ORF3-10 vs. EBV	****	<0.0001
	0.001	0.001	0.001	0.001	0.001						ORF3-10 vs. CMV	***	0.0004
	0.1	0.62	0.001	0.14	0.13	0.28					ORF3-10 vs. OC43	ns	0.7195
	0.001										EBV vs. CMV	ns	>0.9999
	0.001	0.13	0.001	0.001	0.001	0.001	0.001				EBV vs. OC43	*	0.0196
	0.02	0.31	0.001	0.034	0.025	0.11					CMV vs. OC43	ns	>0.9999
	0.083	0.001	0.001	0.087
	0.001	0.001
	0.005	0.028
	0.001	0.001
	0.14	0.16	0.001	0.09	0.17	0.04	7.46	1.93	0.06
	0.41	0.88	0.072	0.35	0.28	0.21	3.42	0.2	0.33
	0.21	0.04	0.02	0.01	0.03	0.04	1.83	1.11	0.03
	2.257	0.022	0.001	0.057	0.097	0.057
	0.001	0.001	0.001	0.001	0.34	0.08	3.15	2.08	0.001
	1.24	0.26	0.2	0.28	0.16	0.3	6.05	1.19	0.73
	0.8	0.19
	0.001	0.001
	0.001	0.072	0.32	0.001	0.086	0.043	0.52	0.21	0.18
	0.001
	0.07	0.001	0.001	0.04	0.001	0.001	0.001	0.001	0.67
	0.93	0.59	0.52	0.02	0.46	0.45	3.85	0.53	0.87
	0.001	0.001
	0.02	0.04	0.14	0.001	0.001	0.001	1.61	0.001	0.001
	0.001	0.02	0.06	0.001	0.001	0.02	0.66	0.06	0.08
	0.46	0.001	0.001	0.001	0.001	0.001
	0.09	0.2	0.001	0.06	0.06
	0.39	0.68	0.001	0.001	0.001	0.001	4.75	0.14	0.001
	0.001	0.1	0.19	0.001	0.001	0.3	5.19	0.3	0.59
	0.001	0.02	0.001	0.001	0.001	0.001
	0.12	0.001	0.01	0.001	0.23	0.02	5.99	0.52	0.03
	0.22	0.28	0.001	0.001	0.06	0.02	2.44	0.58	0.25
	1.3	3.29	0.001	0.001	0.001	0.16	6.82	0.31	0.2
	0.01	0.001	0.03	0.001	0.001	0.01	2.17	0.41	0.01
	0.001
	0.25	0.001	0.001	0.001	0.001	0.02	9.18	1.84	0.19
	0.1	0.22	0.16	0.19	0.41	0.26	2.3	3.41	2.87
			0.001
	0.001	0.17	0.073	0.092	0.058
	0.047	0.001	0.035	0.001	0.001	0.001
		0.023	0.049
	0.05	0.07	0.029	0.092	0.152	0.068	0.252	0.252	0.122
	0.001
	0.27
	0.001	0.03	0.001	0.02	0.01	0.001	7.89	0.04	0.56
	0.001	0.001	0.001	0.007	0.001	0.054	13.714	1.254	0.174
	0.001	0.001	0.001	0.001	0.001	0.001	8.953	0.453
	0.001
	0.001	0.001	0.049	0.001	0.001	0.001	0.16
	0.001	0.14	0.11	0.06
	0.001	0.223	0.001	0.033	0.044	0.052

## Sheet: Fig 1C
	SARS-CoV-2						EBV	CMV	OC43
	S	NC	M+E	ORF1a	ORF1b	ORF3-10
	1.31818	1.31818	1	1.20455	1.38636	1.09091	17.9545	5.38636	1.13636
	15.1852	32.5926	2.66666667*	12.962963*	10.3703704*	7.77777778*	126.667	7.40740741*	12.2222222*		Dunn's multiple comparisons test	Summary	Adjusted P Value
	1.67742	1.12903	1.06452	1.03226	1.09677	1.12903	6.90323	4.58065	1.09677		S vs. NC	ns	>0.9999
	43.5849	1.41509434*	1	2.07547	2.83019	2.07547					S vs. M+E	ns	>0.9999
	1	1	1	1	3.42857	1.57143	23.5	15.8571	1		S vs. ORF1a	ns	>0.9999
	13.4	3.6	3	3.8	2.6	4	61.5	12.9	8.3		S vs. ORF1b	ns	>0.9999
	29.6296	7.03703704*									S vs. ORF3-10	ns	>0.9999
	1	1									S vs. EBV	****	<0.0001
	1	2.66666667*	11.8519	1	3.18518519*	1.59259259*	19.2593	7.77777778*	6.66666667*		S vs. CMV	***	0.0002
	1										S vs. OC43	ns	0.5807
	1.14	1	1	1.08	1	1	1	1	2.34		NC vs. M+E	ns	>0.9999
	8.75	5.91667	5.33333	1.16666667*	4.83333	4.75	33.0833	5.41667	8.25		NC vs. ORF1a	ns	>0.9999
	1	1									NC vs. ORF1b	ns	>0.9999
	1.05882	1.11765	1.41176	1	1	1	5.73529	1	1		NC vs. ORF3-10	ns	>0.9999
	1	1.61111111*	2.75*	1	1	1.55555556*	19.4444	2.77777778*	3.33333333*		NC vs. EBV	****	<0.0001
	2.02222	1	1	1	1	1					NC vs. CMV	***	0.0008
	3.48148148*	7.40740741*	1	2.18518519*	2.37037037*						NC vs. OC43	ns	>0.9999
	1.53425	1.93151	1	1	1	1	7.50685	1.19178	1		M+E vs. ORF1a	ns	>0.9999
	1	3.59259259*	7.03703704*	1	1	11.1111111*	192.222	11.1111111*	21.8519		M+E vs. ORF1b	ns	>0.9999
	1	1.15385	1	1	1	1					M+E vs. ORF3-10	ns	>0.9999
	1.85714	1	1.07143	1	2.64285714*	1.14286	43.7857	4.71429	1.21429		M+E vs. EBV	****	<0.0001
	2	2.27273	1	1	1.27273	1.09091	12.0909	3.63636	2.13636		M+E vs. CMV	****	<0.0001
	4.82353	10.6765	1	1	1	1.47059	21.0588	1.91176	1.58824		M+E vs. OC43	ns	0.0859
	1.05556	1	1.16667	1	1	1.05556	13.0556	3.27778	1.05556		ORF1a vs. ORF1b	ns	>0.9999
	1										ORF1a vs. ORF3-10	ns	>0.9999
	2.31579	1	1	1	1	1.10526	49.3158	10.6842	2		ORF1a vs. EBV	****	<0.0001
	3.7037037*	8.14814815*	5.92592593*	7.03703704*	15.1852	9.62963	85.1852	126.296	106.296		ORF1a vs. CMV	****	<0.0001
			1								ORF1a vs. OC43	ns	0.0671
	1	6.2963	2.7037037*	3.40740741*	2.14814815*						ORF1b vs. ORF3-10	ns	>0.9999
	1.74074074*	1	1.2962963*	1	1	1					ORF1b vs. EBV	****	<0.0001
		1	1.81481481*								ORF1b vs. CMV	**	0.0013
	2.78571429*	3.5*	2.03571429*	4.28571429*	6.42857	3.42857143*	10	10	5.35714		ORF1b vs. OC43	ns	0.9679
	1										ORF3-10 vs. EBV	****	<0.0001
	10*										ORF3-10 vs. CMV	**	0.0033
	1	1.25*	1	1.16666667*	1.08333333*	1	66.75	1.33333	5.66667		ORF3-10 vs. OC43	ns	>0.9999
	1	1	1	1.08139535*	1	1.62790698*	160.465	15.5814	3.02326		EBV vs. CMV	ns	>0.9999
	1	1	1	1	1	1	158.07	8.94737			EBV vs. OC43	*	0.0172
	1										CMV vs. OC43	ns	>0.9999
	1	1	1.81481481*	1	1	1	5.92592593*
	1	2.4	2.1*	1.6*
	1	9.25926	1	2.22222222*	2.62962963*	2.92592593*
	1	1	1	1	1	1	1.76923077*	14.0769	1
	1	1	7.77777778*
	1.11	1	1
	3.34*	2.28*	4.48*	1.97*	10
	4.07*	1	8.52*	1
	1	1	4.17391	2.91304	1	1	8.08696	43.1304	1.69565
	3.1	2.1*	1.5*	1.7*	3.6	1	26.9
	2.19048	2*	2.52381	3.04762	2.33333	1.57143	31.1905	2.38095	1.80952
	1	1
	1
	1
	1	1
	1
	1	1.02040816*	1	2.14285714*	1.12244898*	1
	7.40740741*	4.44444444*
	1	5*	10.2381	3.0952381*	1	5.23809524*
	1	1	1	1	1	1	1	1.07692	1
	4.44444444*	1	1	1	1
	1.03389831*	1.05084746*	2.20338983*	1	1.11864407*	1	2.03389831*	5.42373	2.37288136*
		1	1.02326
		1	1
	10	23.1034	4.82759	2.58621	5.17241	1.72414	153.103	9.31034	6.89655172*
	1.10810811*	1	1	1	1.13513514*	1.32432432*
	1	1	1	1	1.04545455*
	1.35	1.3	1	18.75	1	1.05	47.1	1	1
	1	21.8518519*	1	1	1	1	1	1	1
	3.58025	9.1358	1.60493827*	1	1	1	109.012	1.7284	1.22222222*
	1	1					171.111	1
	15.5555556*	1	1	8.14814815*	1	1
	1	1	1	1	6.66666667*	1	1	5.92592593*	1
	1	1	1	1
	1	1	1	1	1
	3.7037037*	22.963	1	5.18518519*	4.81481481*	10.3703704*
	1
	1	4.81481481*	1	1	1	1	1
	1.4*	7.2	1	1.68*	1.5*	3.2
	3.07407407*	1	1	3.22222222*
	1	1
	1	1.03704
	1	1
	Values in blue are based on very low (<5) cell number and therefore excluded from analyses

## Sheet: Fig 1D
	Peptide pool		%
	SARS-CoV-2	Spike	16.8831
		Nucleocapsid	18.3099
		Membrane+Envelope	11.2903
		ORF1a	12.5
		ORF1b	17.3077
		ORF3-10	10.8696
		≥1 antigen	32.0988
	EBV		75.6757
	CMV		52.9412
	OC43		29.0323

## Sheet: Fig 1E
	SARS-CoV-2						EBV	CMV	OC43
	S	NC	M+E	ORF1a	ORF1b	ORF3-10
	1.31818	1.31818	1	1.20455	1.38636	1.09091	17.9545	5.38636	1.13636
	15.1852	32.5926	2.66666667*	12.962963*	10.3703704*	7.77777778*	126.667	7.40740741*	12.2222222*
	1.67742	1.12903	1.06452	1.03226	1.09677	1.12903	6.90323	4.58065	1.09677
	43.5849	1.41509434*	1	2.07547	2.83019	2.07547
	1	1	1	1	3.42857	1.57143	23.5	15.8571	1
	13.4	3.6	3	3.8	2.6	4	61.5	12.9	8.3
	29.6296	7.03703704*
	1	1											R-values, Spearman
	1	2.66666667*	11.8519	1	3.18518519*	1.59259259*	19.2593	7.77777778*	6.66666667*
	1												SARS-CoV-2	S	1
	1.14	1	1	1.08	1	1	1	1	2.34					NC	0.567753	1
	8.75	5.91667	5.33333	1.16666667*	4.83333	4.75	33.0833	5.41667	8.25					M+E	0.262746	0.213973	1
	1	1												ORF1a	0.468397	0.398365	0.411728	1
	1.05882	1.11765	1.41176	1	1	1	5.73529	1	1					ORF1b	0.591097	0.524144	0.386081	0.561126	1
	1	1.61111111*	2.75*	1	1	1.55555556*	19.4444	2.77777778*	3.33333333*					ORF3-10	0.672619	0.527211	0.434718	0.499874	0.771107	1
	2.02222	1	1	1	1	1							EBV		0.228756	0.203253	0.172612	0.16314	0.22323	0.455965	1
	3.48148148*	7.40740741*	1	2.18518519*	2.37037037*								CMV		0.0648348	-0.145825	0.236551	0.0906508	0.462663	0.464997	0.351186	1
	1.53425	1.93151	1	1	1	1	7.50685	1.19178	1				OC43		0.338725	0.275277	0.32047	0.308995	0.465435	0.535107	0.638321	0.42042	1
	1	3.59259259*	7.03703704*	1	1	11.1111111*	192.222	11.1111111*	21.8519						S	NC	M+E	ORF1a	ORF1b	ORF3-10	EBV	CMV	OC43
	1	1.15385	1	1	1	1									SARS-CoV-2
	1.85714	1	1.07143	1	2.64285714*	1.14286	43.7857	4.71429	1.21429
	2	2.27273	1	1	1.27273	1.09091	12.0909	3.63636	2.13636
	4.82353	10.6765	1	1	1	1.47059	21.0588	1.91176	1.58824				p-values, Spearman
	1.05556	1	1.16667	1	1	1.05556	13.0556	3.27778	1.05556
	1												SARS-CoV-2	S
	2.31579	1	1	1	1	1.10526	49.3158	10.6842	2					NC	8.80273e-05
	3.7037037*	8.14814815*	5.92592593*	7.03703704*	15.1852	9.62963	85.1852	126.296	106.296					M+E	0.121578	0.210169
			1											ORF1a	0.00597442	0.0292297	0.0213725
	1	6.2963	2.7037037*	3.40740741*	2.14814815*									ORF1b	0.000367579	0.00501089	0.0385803	0.00125579
	1.74074074*	1	1.2962963*	1	1	1								ORF3-10	3.39729e-05	0.0047171	0.0163672	0.00575992	6.14127e-07
		1	1.81481481*										EBV		0.215785	0.352283	0.409319	0.435873	0.263034	0.0192276
	2.78571429*	3.5*	2.03571429*	4.28571429*	6.42857	3.42857143*	10	10	5.35714				CMV		0.758157	0.517289	0.277165	0.688274	0.022815	0.019175	0.0785507
	1												OC43		0.113872	0.254014	0.145926	0.184969	0.0290446	0.0102832	0.000789427	0.0457715
	10*														S	NC	M+E	ORF1a	ORF1b	ORF3-10	EBV	CMV	OC43
	1	1.25*	1	1.16666667*	1.08333333*	1	66.75	1.33333	5.66667						SARS-CoV-2
	1	1	1	1.08139535*	1	1.62790698*	160.465	15.5814	3.02326
	1	1	1	1	1	1	158.07	8.94737
	1
	1	1	1.81481481*	1	1	1	5.92592593*
	1	2.4	2.1*	1.6*
	1	9.25926	1	2.22222222*	2.62962963*	2.92592593*
	1	1	1	1	1	1	1.76923077*	14.0769	1
	1	1	7.77777778*
	1.11	1	1
	3.34*	2.28*	4.48*	1.97*	10
	4.07*	1	8.52*	1
	1	1	4.17391	2.91304	1	1	8.08696	43.1304	1.69565
	3.1	2.1*	1.5*	1.7*	3.6	1	26.9
	2.19048	2*	2.52381	3.04762	2.33333	1.57143	31.1905	2.38095	1.80952
	1	1
	1
	1
	1	1
	1
	1	1.02040816*	1	2.14285714*	1.12244898*	1
	7.40740741*	4.44444444*
	1	5*	10.2381	3.0952381*	1	5.23809524*
	1	1	1	1	1	1	1	1.07692	1
	4.44444444*	1	1	1	1
	1.03389831*	1.05084746*	2.20338983*	1	1.11864407*	1	2.03389831*	5.42373	2.37288136*
		1	1.02326
		1	1
	10	23.1034	4.82759	2.58621	5.17241	1.72414	153.103	9.31034	6.89655172*
	1.10810811*	1	1	1	1.13513514*	1.32432432*
	1	1	1	1	1.04545455*
	1.35	1.3	1	18.75	1	1.05	47.1	1	1
	1	21.8518519*	1	1	1	1	1	1	1
	3.58025	9.1358	1.60493827*	1	1	1	109.012	1.7284	1.22222222*
	1	1					171.111	1
	15.5555556*	1	1	8.14814815*	1	1
	1	1	1	1	6.66666667*	1	1	5.92592593*	1
	1	1	1	1
	1	1	1	1	1
	3.7037037*	22.963	1	5.18518519*	4.81481481*	10.3703704*
	1
	1	4.81481481*	1	1	1	1	1
	1.4*	7.2	1	1.68*	1.5*	3.2
	3.07407407*	1	1	3.22222222*
	1	1
	1	1.03704
	1	1
	Values in blue are based on very low (<5) cell number and therefore excluded from analyses

## Sheet: Fig 1G
	SARS-CoV-2				SARS-CoV-2				SARS-CoV-2				EBV				CMV
	Spike				Nucleocapsid				Membrane+Envelope
	Blood	Tonsil			Blood	Tonsil			Blood	Tonsil			Blood	Tonsil			Blood	Tonsil
	0	0.14			0	0.022			0	0.32			0.21	6.82			0.012	0.41
	0	0.41			0	0.19			0.009	0.01			0.572	2.17			11.992	1.84
	0.008	2.257			0	0.072			0	0			1.022	9.18			7.63	3.41
	0	0			0	0.04			0	0.21			0.69	2.3			0.092	0.16
	0	1.24			0	0.02			0	0			0	0
	0	0.8			0.004	0			0	0			1.07	4.62			Wilcoxon matched-pairs signed rank test
	0.00758	0			0	0.2			0.017	0			0.073	0			P value	0.625
	0	0			0	0.68			0.025	0			0	0.252
	0	0.07			0.00391	0			0.007	0			1.164	13.714
	0.00885	0.93			0.00889	0			0	0			0.654	8.953
	0.05	0.01			0	0.12			0	0
	0.019	0			0	0.17			0	0			Wilcoxon matched-pairs signed rank test
	0	0			0	0			0.026	0.035			P value	0.0078
	0.00879	0.02			0	0			0.01	0.049
	0.004	0			0	0
	0	0.21			0.015	0			Wilcoxon matched-pairs signed rank test
	0	0.25			0	0.14			P value	0.3828
	0	0			0.019	0.02
	0	0
	0	0			Wilcoxon matched-pairs signed rank test
	0	0			P value	0.0067
	0.003	0
	0.017	0
	0	0
	0.002	0
	Wilcoxon matched-pairs signed rank test
	P value	0.0305

## Sheet: Fig 1H
		Blood	Tonsil
	CD8	4.65116	32.0988
	CD4	28.5714	32.0988

## Sheet: Fig 2A
				Children	Adults
		SARS-CoV-2	S	95	95.122
			NC	90	85.3659
			M+E	72.5	80.4878
			ORF1a	62.5	75.6098
			ORF1b	55	73.1707
			ORF3-10	45	68.2927
			≥1 antigen	100	100
		EBV		35	56.0976
		CMV		30	53.6585
		OC43		27.5	48.7805

## Sheet: Fig 2B
			Children	Adults		P-value Fisher's exact test
	SARS-CoV-2	S	10.5263	23.0769		0.2235
		NC	13.8889	22.8571		0.3723
		M+E	13.7931	9.09091		0.696
		ORF1a	20	6.45161		0.223
		ORF1b	13.6364	20		0.7167
		ORF3-10	5.55556	14.2857		0.6343
		≥1 antigen	27.5	36.5854		0.4769
	EBV		50	91.3043		0.0141
	CMV		41.6667	59.0909		0.4754
	OC43		0	45		0.0116

## Sheet: Fig 2C
		Adults																																									Children
SARS-CoV-2	S	1.31818	15.1852	1.67742	43.5849	1	13.4	29.6296	1	1	1	1.14	8.75	1	1.05882	1	2.02222	3.48148148*	1.53425	1	1	1.85714	2	4.82353	1.05556	1	2.31579	3.7037037*		1	1.74074074*		2.78571429*	1	10*	1	1	1	1	1	1	1	1	1	1.11	3.34*	4.07*	1	3.1
	NC	1.31818	32.5926	1.12903	1.41509434*	1	3.6	7.03703704*	1	2.66666667*		1	5.91667	1	1.11765	1.61111111*	1	7.40740741*	1.93151	3.59259259*	1.15385	1	2.27273	10.6765	1		1	8.14814815*		6.2963	1	1	3.5*			1.25*	1	1		1	2.4	9.25926	1	1	1	2.28*	1	1	2.1*
	M+E	1	2.66666667*	1.06452	1	1	3			11.8519		1	5.33333		1.41176	2.75*	1	1	1	7.03703704*	1	1.07143	1	1	1.16667		1	5.92592593*	1	2.7037037*	1.2962963*	1.81481481*	2.03571429*			1	1	1		1.81481481*	2.1*	1	1	7.77777778*	1	4.48*	8.52*	4.17391	1.5*
	ORF1a	1.20455	12.962963*	1.03226	2.07547	1	3.8			1		1.08	1.16666667*		1	1	1	2.18518519*	1	1	1	1	1	1	1		1	7.03703704*		3.40740741*	1		4.28571429*			1.16666667*	1.08139535*	1		1	1.6*	2.22222222*	1			1.97*	1	2.91304	1.7*
	ORF1b	1.38636	10.3703704*	1.09677	2.83019	3.42857	2.6			3.18518519*		1	4.83333		1	1	1	2.37037037*	1	1	1	2.64285714*	1.27273	1	1		1	15.1852		2.14814815*	1		6.42857			1.08333333*	1	1		1		2.62962963*	1			10		1	3.6
	ORF3-10	1.09091	7.77777778*	1.12903	2.07547	1.57143	4			1.59259259*		1	4.75		1	1.55555556*	1		1	11.1111111*	1	1.14286	1.09091	1.47059	1.05556		1.10526	9.62963			1		3.42857143*			1	1.62790698*	1		1		2.92592593*	1					1	1
EBV		17.9545	126.667	6.90323		23.5	61.5			19.2593		1	33.0833		5.73529	19.4444			7.50685	192.222		43.7857	12.0909	21.0588	13.0556		49.3158	85.1852					10			66.75	160.465	158.07		5.92592593*			1.76923077*					8.08696	26.9
CMV		5.38636	7.40740741*	4.58065		15.8571	12.9			7.77777778*		1	5.41667		1	2.77777778*			1.19178	11.1111111*		4.71429	3.63636	1.91176	3.27778		10.6842	126.296					10			1.33333	15.5814	8.94737					14.0769					43.1304
OC43		1.13636	12.2222222*	1.09677		1	8.3			6.66666667*		2.34	8.25		1	3.33333333*			1	21.8519		1.21429	2.13636	1.58824	1.05556		2	106.296					5.35714			5.66667	3.02326						1					1.69565
	Values in blue are based on very low (<5) cell number and therefore excluded from analyses
[truncated: 32 more columns]

## Sheet: Fig 2D
		Children																					Adults													P value - Mann-Whitney test
	HCoV-229E	8366.75	853.52	881.98	1662.82	130	130	130	130	130	599.28	130	5782.77	130	130	627.33	186.88	130	267.7	130	173.53	21470.7	2082.4	7702.52	3363.61	4171.66	1269.74	6552.38	3136.71	9196.8	5143.85	8479.2	1824.25	4049.09		0.0001333
	HCoV-NL63	141.63	6449.55	2921.91	967.94	833.51	130	1103.33	130	2826.63	10359.1	3545.39	130	308.84	130	1330.82	19166.5	130	5700.96	36943.8	5750.67	7965.16	3160.88	4762.32	3690.23	6474.61	4321.71	7863.39	3690.23	2400.17	4860.59	4958.99	2541.89	3208.8		0.137919
	HCoV-HKU1	381.51	361.08	5278.81	12437.4	119.07	1279.3	120	120	1534.28	2112.86	120	120	878.95	138.92	1919.32	29648.4	219.04	11636.3	119.07	34751.2	649.54	2048.27	3527.37	1940.79	20908.5	21382.6	19741.6	6222.2	23925.1	1236.95	5592.38	4454.57	21432.6		0.0030274
	HCoV-OC43	9340.69	752.65	1046.67	3999.4	120	3743.26	120	120	317.11	223.16	120	2607.41	308.49	6931.75	501	4494.39	15341.6	2627.02	3608.09	816.45	447.96	5586.66	21066.8	9840.53	4997.86	5135.73	4962.15	5340.41	9755.33	1440.24	4453.85	3269.05	3130.06		0.001472

[truncated: 27 more sheets: Fig 2E, Fig 3F, Fig 3G, Fig 3H, Fig 3I, Fig 4B, Fig 4C, Fig 4D, Fig 4E, Fig S2C, Fig S2D, Fig S2E, Fig S3A, Fig S3B, Fig S4B, Fig S4C, Fig S4D, Fig S4E+F, Fig S4G, Fig S5A …]
